# Supplementary material for: MAG2 and MAL Regulate Vesicle Trafficking and Auxin Homeostasis With Functional Redundancy
Source: Front Plant Sci. 2022 Mar 16;13:849532. doi: 10.3389/fpls.2022.849532 (PMC8966843; doi:10.3389/fpls.2022.849532)
Supplement: Supplementary Table 3 — Vesicle trafficking-related DAPs. [file Table_3.xlsx]

## Sheet: Sheet1
Gene ID	Gene name	Ratio	Regulation (mut/wt)	P-value	Function summary
AT3G10260.2	RTNLB8	-0.08	down	0.003	Multi-pass membrane protein.
AT1G64090.1	RTNLB3/RTN3	-0.37	down	0.026	Localized on the ER and vacuole membrane.
AT1G08770.1	PRA1.E	-0.43	down	0.043	May be involved in both secretory and endocytic intracellular trafficking in the endosomal/prevacuolar compartments.
AT5G23630.1	PDR2/MIA	2.38	up	0.004	Mediates manganese transport into the ER. Plays an important role in pollen and root development.
AT2G42700.1	MIP3/SLOH4	-0.24	down	0.002	Involved ER export, responsible for efficient transport of seed storage proteins. Member of MAG2 complex on the ER that is responsible for efficient transport of seed storage proteins, functions in protein transport between the ER and Golgi apparatus Sec1 domain, involved in the development of vegetative organs. Required for proper maturation of seed storage proteins.
AT5G24350.1	MIP2	-0.46	down	0.016	Involved ER export, responsible for efficient transport of seed storage proteins.(MIP2)
AT4G02080.1	SAR1/SAR2/SARA1C	-0.21	down	0.005	Involved in transport from the ER to the Golgi apparatus.
AT1G29060.1	SFT12	only in mutant	up	0.132	SNARE, Required for vesicular transport from the ER to the Golgi complex.
AT1G31780.1	COG6	only in WT	down	0.073	Required for Golgi function.
AT1G76340.1	GGLT1/GONST3	2.48	up	0.0004	GDP-mannose transporter, involved in import of GDP-mannose from the cytoplasm into the Golgi lumen.
AT3G28430.1	GFS9/TT9	only in WT	down	0.057	Involved in membrane trafficking and vacuole development. Required for accumulation of flavonoids in the seed coat.
AT1G77140.1	VPS45/BEN2	-0.42	down	0.007	Binds syntaxin to mediate vesicle fusion, involved in the protein transport to the vacuole, probably at the TGN. intracellular protein transport, vesicle-mediated transport
AT3G60860.1	BIG2	2.11	up	0.005	Activates the ARF proteins. Plays a role in vesicular protein sorting.
AT1G16920.1	RABA1B/BEX5/RAB11	2.51	up	0.021	Intracellular vesicle trafficking.
AT5G11150.1	VAMP713/GPS2	only in mutant	up	0.047	Involved in the targeting and/or fusion of transport vesicles to their target membrane.
AT2G14740.2	VSR3/BP80-2;2/UXS2/VSR2;2	2.12	up	0.028	Vacuolar-sorting receptor, involved in clathrin-coated vesicle sorting from the Golgi apparatus to the vacuole.
AT4G19640.1	ARA7/RAB-F2B/RAB5B/RABF2B	only in mutant	up	0.01	Involved in endocytosis, and trafficking from PVCs to the vacuoles. intracellular protein transport, late endosome to vacuole transport, vacuole organization
AT1G15130.1	ALIX	-0.39	down	0.046	Class E VPS protein, Plays a role in the biogenesis of vacuole and multivesicular bodies (MVBs).
AT3G54860.1	VPS33	-0.19	down	0.023	Involved in regulating membrane fusion at the tonoplast and the prevacuolar compartment.
AT1G22740.1	RABG3B/RAB7/RAB75	-0.27	down	0.031	Intracellular vesicle trafficking. Functions in autophagy. Involved in xylem and tracheary element differentiation.
AT5G49830.1	EXO84B	-0.5	down	0.019	Exocyst complex subniut, involved in exocytosis and Golgi-independent vacuolar targetting. Regulates autophagy and PEN3 polar localization. Golgi to plasma membrane transport, protein localization
AT2G20760.1	CLC1	3.97	up	0.0001	Clathrin vesicle coatomer
AT3G51890.1	CLC3	only in WT	down	0.026	Clathrin vesicle coatomer.
AT3G53230.1	CDC48B	only in mutant	up	0.133	Interacts with SNAREs regulate membrane fusion. Probably functions in cell division and growth processes.
AT3G20920.2	SEC62	only in mutant	up	0.003	Binds actin in vitro. Involved in trafficking and modification of clathrin-coated vesicles. pollen development
AT5G43710.1	MNS4	only in mutant	up	0.0001	Related to ER-associated degradation (ERAD) machinery.
AT3G06960.1	TGD4	only in WT	down	0.029	Involved in lipid transfer from the ER to the plastids. ER to chloroplast lipid transport, acylglycerol transport
AT2G01350.2	QPT	-0.36	down	0.01	Involved in endocytosis, and trafficking from PVCs to the vacuoles. NAD biosynthetic process, quinolinate catabolic process
AT1G31440.1	SH3P1	only in mutant	up	0.003	Binds actin in vitro. Involved in trafficking and modification of clathrin-coated vesicles. response to light stimulus, signal transduction
AT1G14130.1	DAO	only in mutant	up	0.048	Involved in the targeting and/or fusion of transport vesicles to their target membrane. auxin catabolic process, auxin homeostasis
AT4G28710.1	XIH	only in mutant	up	0.135	Myosin heavy chain, transport its cargo along polarized actin cables.
AT1G72175.1	-	only in mutant	up	0.018	Golgi apparatus membrane protein.
AT4G16180.2	-	2.4	up	0.0178	Golgi apparatus membrane protein.
AT1G72170.1	-	only in mutant	up	0.0001	Clathrin vesicle coatomer
AT1G01800.1	-	2.07	up	0.004	Mediates manganese transport into the ER. Plays an important role in pollen and root development. alpha-amino acid metabolic process, carboxylic acid biosynthetic process, protein-containing complex assembly
AT3G60450.1	-	-0.48	down	0.002	Involved ER export, responsible for efficient transport of seed storage proteins.
AT5G55960.1	-	-0.33	down	0.03	Involved in lipid transfer from the ER to the plastids.
AT5G23920.1	-	-0.37	down	0.019	Exocyst complex subniut, involved in exocytosis and Golgi-independent vacuolar targetting. Regulates autophagy and PEN3 polar localization. Involved in polarized cell growth and organ morphogenesis.
AT1G19430.1	-	only in WT	down	0.062	Localized on the Golgi apparatus
AT5G60460.1	-	-0.27	down	0.007	Binds syntaxin to mediate vesicle fusion, involved in the protein transport to the vacuole, probably at the TGN. SRP-dependent cotranslational protein targeting to membrane, translocation, posttranslational protein targeting to membrane, translocation
AT3G23300.1	-	-0.49	down	0.018	Golgi apparatus membrane protein.
AT5G42220.1	-	only in WT	down	0.0001	Clathrin vesicle coatomer
"-" means there is no gene name yet
